# Supplementary material for: Trend Shifts in Age-Specific Incidence for In Situ and Invasive Cutaneous Melanoma in Sweden
Source: Cancers (Basel). 2021 Jun 7;13(11):2838. doi: 10.3390/cancers13112838 (PMC8201382; doi:10.3390/cancers13112838)
Supplement: Supplementary file 1 [file cancers-13-02838-s001.zip]

Archive with 1 entries (1 files):
- cancers-1208617-SI.pdf
